# Supplementary material for: The ndrg2 Gene Regulates Hair Cell Morphogenesis and Auditory Function during Zebrafish Development
Source: Int J Mol Sci. 2023 Jun 11;24(12):10002. doi: 10.3390/ijms241210002 (PMC10297845; doi:10.3390/ijms241210002)
Supplement: Supplementary file 1 [file ijms-24-10002-s001.zip]

Archive with 1 entries (1 files):
- ijms-2396349-supplementary.pdf
